# Supplementary material for: Towards sustainable bioplastic production using the photoautotrophic bacterium Rhodopseudomonas palustris TIE-1
Source: J Ind Microbiol Biotechnol. 2019 Mar 29;46(9):1401–17. doi: 10.1007/s10295-019-02165-7 (PMC6791910; doi:10.1007/s10295-019-02165-7)
Supplement: Supplementary file 9 — Supplementary material 9 (XLSX 11 kb) [file 10295_2019_2165_MOESM9_ESM.xlsx]

## Sheet: Sheet1
Supplemental Table S7. Fold change in gene expression of genes for PHB biosynthesis from RNAseq analysis compared to growth in YP.
Gene information/Growth conditions		Butyrate (NH4Cl)		Butyrate (N2)		Hydrongen (NH4Cl)		Hydrogen (N2)		Fe (II) (NH4Cl)		Electrotrophy (NH4Cl)		Elelctrotrophy (N2)
Gene Name	Gene Annotation	Fold	P	Fold	P	Fold	P	Fold	P	Fold	P	Fold	P	Fold	P
Rpal_0531	phaR -Repressor	0.625047	0.0484805	0.178502	0.231881	-0.642308	0.92391	-0.0212859	0.231881	0.228386	0.807389	0.692979	0.242534	-0.03645	0.231881
Rpal_0532	phaA -acetyl-CoA acetyltransferase	-1.79051	0.145882	-1.69456	0.229363	-0.292641	0.782066	-0.849089	0.229363	-0.803422	0.406255	-0.100812	0.789215	-0.32507	0.229363
Rpal_0533	phaB -acetoacetyl-CoA reductase	-1.9627	0.208418	-2.26683	0.0737654	-0.375813	0.895519	-1.77137	0.0737654	1.00916	0.256566	-1.09022	0.804744	-0.955333	0.0737654
Rpal_0578	phaZ -Depolymerase	1.35349	0.00247809	1.6921	0.000117616	0.51414	0.219671	0.927741	0.000117616	0.564853	0.517122	0.935036	0.221768	0.814832	0.000117616
Rpal_2780	phaC1 -PHB synthase, class I	0.110985	0.0810507	-0.152617	0.209888	0.744262	0.0192115	0.520987	0.209888	1.47369	0.011636	1.09227	0.00336697	0.973572	0.209888
Rpal_4722	phaC2 -PHB polymerase domain protein	-0.986802	0.860771	-1.20437	0.745149	-0.692772	0.864609	-1.32035	0.745149	0.49543	0.435342	-0.504503	0.68109	-1.52757	0.745149
Rpal_4291	PhaP 2a- Phasin	-0.195867	0.783837	1.11643	0.130809	-2.5609	0.268891	-0.193468	0.130809	-1.05792	0.707051	-2.34487	0.247329	2.33235	0.130809
Rpal_4616	PhaP 2b- Phasin	-0.492923	0.818157	1.08052	0.0616504	-0.949478	0.76885	-0.970913	0.0616504	-0.826759	0.615807	-0.314211	0.95834	0.792911	0.0616504
Rpal_4617	PhaP 2c- Phasin	-0.832451	0.996548	-0.545297	0.739022	0.266943	0.335333	-0.110004	0.739022	-0.0918327	0.993378	0.330991	0.376135	0.0512491	0.739022
NH4Cl= Growth with ammonium chloride
N2= N2 fixing Condition
n=3 biological replicates
