# Supplementary material for: Towards sustainable bioplastic production using the photoautotrophic bacterium Rhodopseudomonas palustris TIE-1
Source: J Ind Microbiol Biotechnol. 2019 Mar 29;46(9):1401–17. doi: 10.1007/s10295-019-02165-7 (PMC6791910; doi:10.1007/s10295-019-02165-7)
Supplement: Supplementary file 10 — Supplementary material 10 (XLSX 10 kb) [file 10295_2019_2165_MOESM10_ESM.xlsx]

## Sheet: Sheet1
Supplemental Table S8. Fold change in gene expression of homologs of the phaA gene from RNAseq analysis compared to growth in YP.
Gene information/Growth conditions		Butyrate (NH4Cl)		Butyrate (N2)		Hydrongen (NH4Cl)		Hydrogen (N2)		Fe (II) (NH4Cl)		Electrotrophy (NH4Cl)		Elelctrotrophy (N2)
Gene Name	Gene Annotation	Fold	P	Fold	P	Fold	P	Fold	P	Fold	P	Fold	P	Fold	P
Rpal_0532	acetyl-CoA acetyltransferase	-1.79051	0.145882	-1.69456	0.229363	-0.292641	0.782066	-0.849089	0.229363	-0.803422	0.406255	-0.100812	0.789215	-0.32507	0.229363
Rpal_0886	acetyl-CoA acetyltransferase	-2.33852	0.000456291	-2.63035	6.37314e-06	-1.79325	0.00822175	-2.09187	6.37314e-06	-1.43997	0.0150281	-1.56901	0.0419494	-1.46237	6.37314e-06
Rpal_1903	acetyl-CoA acetyltransferase	-3.35681	0.00916048	-3.573	0.00250051	-2.13882	0.147416	-3.59315	0.00250051	-1.86787	0.153872	-1.8114	0.206132	-2.10792	0.00250051
Rpal_1956	acetyl-CoA acetyltransferase	-1.60793	0.26879	-2.56692	0.00490191	-2.29654	0.00552129	-2.82717	0.00490191	-0.948552	0.29367	-1.1757	0.177539	-2.47884	0.00490191
Rpal_2547	acetyl-CoA acetyltransferase	1.5574	0.00848997	-0.0450594	0.623375	-1.10253	0.708476	-0.722865	0.623375	0.311823	0.834416	0.51191	0.642625	-0.216628	0.623375
Rpal_3607	acetyl-CoA acetyltransferase	-2.83013	0.0229772	-2.35701	0.0820772	-2.95288	0.00449096	-4.58003	0.0820772	-2.69848	0.00966574	-1.34453	0.0526962	-2.43061	0.0820772
Rpal_4830	acetyl-CoA acetyltransferase	-0.840302	0.982776	-1.64673	0.361305	-2.35902	0.0182152	-2.36671	0.361305	-1.26672	0.233478	-2.3655	0.0132673	-2.67266	0.361305
NH4Cl= Growth with ammonium chloride
N2= N2 fixing Condition
n=3 biological replicates
