# Supplementary material for: Towards sustainable bioplastic production using the photoautotrophic bacterium Rhodopseudomonas palustris TIE-1
Source: J Ind Microbiol Biotechnol. 2019 Mar 29;46(9):1401–17. doi: 10.1007/s10295-019-02165-7 (PMC6791910; doi:10.1007/s10295-019-02165-7)
Supplement: Supplementary file 11 — Supplementary material 11 (XLSX 11 kb) [file 10295_2019_2165_MOESM11_ESM.xlsx]

## Sheet: Sheet1
Supplemental Table S9. Fold change in gene expression of homologs of the phaB gene from RNAseq analysis compared to growth in YP.
Gene information/Growth conditions		Butyrate (NH4Cl)		Butyrate (N2)		Hydrongen (NH4Cl)		Hydrogen (N2)		Fe (II) (NH4Cl)		Electrotrophy (NH4Cl)		Elelctrotrophy (N2)
Gene Name	Gene Annotation	Fold	P	Fold	P	Fold	P	Fold	P	Fold	P	Fold	P	Fold	P
Rpal_0113	short-chain dehydrogenase/reductase SDR	-4.16475	0.0553097	-5.19917	0.00585234	-1.23932	0.763731	-0.710145	0.00585234	0.7929	0.7322	-0.533124	0.870999	-2.16007	0.00585234
Rpal_0533	acetoacetyl-CoA reductase	-1.9627	0.208418	-2.26683	0.0737654	-0.375813	0.895519	-1.77137	0.0737654	1.00916	0.256566	-1.09022	0.804744	-0.955333	0.0737654
Rpal_0964	short-chain dehydrogenase/reductase SDR	-2.78674	0.00727079	-3.19434	0.000211988	-1.76874	0.156112	-1.81154	0.000211988	-0.177383	0.946804	-0.135763	0.944133	-1.63406	0.000211988
Rpal_1300	short-chain dehydrogenase/reductase SDR	-2.50613	0.270495	-1.93579	0.433938	-2.38251	0.233743	-3.26288	0.433938	-2.05723	0.193661	-2.03303	0.0887249	-2.83164	0.433938
Rpal_1880	short-chain dehydrogenase/reductase SDR	-1.98542	0.0126372	-1.64361	0.108884	-0.920083	0.478924	-2.16739	0.108884	-0.50371	0.526745	-0.32268	0.361627	-1.14626	0.108884
Rpal_3484	3-oxoacyl-(acyl-carrier-protein) reductase	-0.200525	0.54529	0.23904	0.222948	-0.859203	0.761593	-1.6793	0.222948	-0.221765	0.909508	-0.469612	0.752114	-0.0895302	0.222948
Rpal_3838	short-chain dehydrogenase/reductase SDR	-1.03783	0.831759	-1.57185	0.367953	-1.0936	0.539185	-1.65767	0.367953	0.0705359	0.886168	-2.1952	0.155288	-1.29514	0.367953
Rpal_5077	short-chain dehydrogenase/reductase SDR	-1.9084	0.154253	-3.08549	0.0108768	-3.41479	0.00105748	-4.89521	0.0108768	-3.17602	0.00322492	-4.62898	0.000835564	-3.89858	0.0108768
Rpal_5138	short-chain dehydrogenase/reductase SDR	-0.867624	0.982776	-1.492	0.686914	-2.05391	0.293086	-2.18154	0.686914	0.0660037	0.909212	-2.6392	0.31907	-2.10252	0.686914
NH4Cl= Growth with ammonium chloride
N2= N2 fixing Condition
n=3 biological replicates
