# Supplementary material for: Towards sustainable bioplastic production using the photoautotrophic bacterium Rhodopseudomonas palustris TIE-1
Source: J Ind Microbiol Biotechnol. 2019 Mar 29;46(9):1401–17. doi: 10.1007/s10295-019-02165-7 (PMC6791910; doi:10.1007/s10295-019-02165-7)
Supplement: Supplementary file 12 — Supplementary material 12 (XLSX 9 kb) [file 10295_2019_2165_MOESM12_ESM.xlsx]

## Sheet: Sheet1
Supplemental Table S10. PHB gene expression fold change from reverse transcription quantitative PCR.
Gene information/Growth conditions		Butyrate (NH4Cl)	Butyrate N2 fixing	Hydrogen (NH4Cl)	Hydrogen N2 Fixing	Fe (II) (NH4Cl)	Fe (II) N2 Fixing	Electrotrophy (NH4Cl)	Electrotrophy N2 Fixing
Gene Name	Gene Annotation
Rpal_0531	phaR -Repressor	0.93±0.015	0.99±0.03	0.97±0.01	1.08±0.025	1.08±0.11	1.08±0.05	1.07±0.01	1.04±0.005
Rpal_0532	phaA -acetyl-CoA acetyltransferase	0.99±0.01	1.04±0.038	0.95±0.01	1.11±0.025	1.09±0.086	1.08±0.029	1.073±0.01	1.19±0.17
Rpal_0533	phaB -acetoacetyl-CoA reductase	1.014±0.009	1.06±0.04	0.95±0.005	1.09±0.02	1.056±0.02	1.10±0.0	1.11±0.02	1.02±0.02
Rpal_0578	phaZ -Depolymerase	0.99±0.02	1.04±0.00	1.05±0.02	1.12±0.03	ND	ND	1.12±0.02	1.05±0.032
Rpal_2780	phaC1 -PHB synthase, class I	0.99±0.01	1.01±0.02	0.977±0.01	1.12±0.02	0.999±0.018	1.04±0.007	1.04±0.02	1.022±0.006
Rpal_4722	phaC2 -PHB polymerase domain protein	1.05±0.003	1.07±0.003	0.94±0.003	1.11±0.003	0.955±0.003	ND	1.027±0.003	1.00±0.01
NH4Cl= Growth with ammonium chloride
N2= N2 fixing Condition
ND= Not detected
n=3 biological replicates
